# Supplementary material for: Redescription of Damastes leo (Simon, 1903), comb. nov. (Araneae, Sparassidae) from Madagascar with first description of the male
Source: Zookeys. 2026 Jun 17;1282:287–303. doi: 10.3897/zookeys.1282.192182 (PMC13294686; doi:10.3897/zookeys.1282.192182)
Supplement: XML Treatment for Damastes leo [file zookeys.1282.192182-treatment1.xml]

<!DOCTYPE tp:taxon-treatment
  PUBLIC "-//TaxonX//DTD Taxonomic Treatment Publishing DTD v0 20100105//EN" "tax-treatment-NSO.dtd">
<tp:taxon-treatment xmlns:tp="http://www.plazi.org/taxpub"><tp:treatment-meta><kwd-group><label>Taxon classification</label><kwd>
                <named-content content-type="kingdom">Animalia</named-content>
              </kwd><kwd>
                <named-content content-type="order">Araneae</named-content>
              </kwd><kwd>
                <named-content content-type="family">Sparassidae</named-content>
              </kwd></kwd-group><mixed-citation publication-type="journal"><person-group><name><surname>Uharov</surname><given-names>Illia</given-names></name><name><surname>Wiśniewski</surname><given-names>Konrad</given-names></name><name><surname>Trębicki</surname><given-names>Łukasz</given-names></name><name><surname>Jäger</surname><given-names>Peter</given-names></name></person-group><article-title>Redescription of <italic><tp:taxon-name><tp:taxon-name-part taxon-name-part-type="genus" reg="Damastes">Damastes</tp:taxon-name-part> <tp:taxon-name-part taxon-name-part-type="species" reg="leo">leo</tp:taxon-name-part></tp:taxon-name></italic> (Simon, 1903), comb. nov. (<tp:taxon-name><tp:taxon-name-part taxon-name-part-type="order" reg="Araneae">Araneae</tp:taxon-name-part></tp:taxon-name>, <tp:taxon-name><tp:taxon-name-part taxon-name-part-type="family" reg="Sparassidae">Sparassidae</tp:taxon-name-part></tp:taxon-name>) from Madagascar with first description of the male</article-title><source>Zookeys</source><day>17</day><month>06</month><year>2026</year><volume>1282</volume><fpage>287</fpage><lpage>303</lpage><pub-id pub-id-type="doi">10.3897/zookeys.1282.192182</pub-id></mixed-citation></tp:treatment-meta><tp:nomenclature><tp:taxon-name><object-id xmlns:xlink="http://www.w3.org/1999/xlink" content-type="arpha" xlink:type="simple">44030826-6A38-560A-A4D0-CCD7AE73BECD</object-id>
                    		<tp:taxon-name-part taxon-name-part-type="genus" reg="Damastes">Damastes</tp:taxon-name-part> <tp:taxon-name-part taxon-name-part-type="species" reg="leo">leo</tp:taxon-name-part>
                    	</tp:taxon-name><tp:taxon-authority>(Simon, 1903)</tp:taxon-authority><tp:taxon-status xmlns:xlink="http://www.w3.org/1999/xlink" xlink:type="simple">comb. nov.</tp:taxon-status><xref ref-type="fig" rid="F1">Figs 1A–D</xref><xref ref-type="fig" rid="F2">, 2A–F</xref><xref ref-type="fig" rid="F3">, 3A–F</xref><xref ref-type="fig" rid="F4">, 4A–F</xref><tp:nomenclature-citation-list><tp:nomenclature-citation><tp:taxon-name><tp:taxon-name-part taxon-name-part-type="genus" reg="Megaloremmius">Megaloremmius</tp:taxon-name-part> <tp:taxon-name-part taxon-name-part-type="species" reg="leo">leo</tp:taxon-name-part></tp:taxon-name><comment> Simon, 1903: 1025 (Description of female; holotype female from Antongil [ca <named-content xmlns:xlink="http://www.w3.org/1999/xlink" content-type="dwc:verbatimCoordinates" xlink:type="simple">15°26'7.7"S, 49°43'52.8"E</named-content>, 15 m a.s.l.], Madagascar, <named-content xmlns:xlink="http://www.w3.org/1999/xlink" content-type="dwc:institutional_code" xlink:title="MNHN - Museum national d'Histoire naturelle" xlink:href="https://scientific-collections.gbif.org/institution/6a6ac6c5-1b8a-48db-91a2-f8661274ff80" xlink:type="simple">MNHN</named-content> 1624-21398; examined). <xref ref-type="bibr" rid="B22">Jäger and Kunz 2005</xref>: 167, figs 103–108 (illustration of female).</comment></tp:nomenclature-citation></tp:nomenclature-citation-list></tp:nomenclature><tp:treatment-sec sec-type="Material examined"><title>Material examined.</title><p>Madagascar • 1 ♂; Ranomafana National Park, Valohoaka site; <named-content xmlns:xlink="http://www.w3.org/1999/xlink" content-type="dwc:verbatimCoordinates" xlink:type="simple">21°19'12.0"S, 47°25'12.0"E</named-content> (ca 1 km accuracy); ca 1100 m a.s.l.; 27 Nov. 2024; George Toussaint leg.; night, in litter, hand collected; <abbrev xmlns:xlink="http://www.w3.org/1999/xlink" xlink:title="Barcode of Life Data Systems" xlink:type="simple">BOLD</abbrev>/GenBank: [<ext-link xmlns:xlink="http://www.w3.org/1999/xlink" xlink:href="http://www.boldsystems.org/index.php/Public_RecordView?processid=AFARA115-25" ext-link-type="uri" xlink:type="simple">AFARA115-25</ext-link>]; <abbrev xmlns:xlink="http://www.w3.org/1999/xlink" content-type="institution" xlink:title="Senckenberg Research Institute, Arachnology, Frankfurt am Main, Germany" xlink:type="simple">SMF</abbrev> • 1 ♀, Ranomafana National Park, by Namorona River; <named-content xmlns:xlink="http://www.w3.org/1999/xlink" content-type="dwc:verbatimCoordinates" xlink:type="simple">21°15'29.7"S, 47°25'17.4"E</named-content>; 920 m a.s.l.; 25 Nov. 2024; Konrad Wiśniewski leg.; night, hand collected, in the tree top, ca 10 m above ground level, collected from the bridge over Namorona; <abbrev xmlns:xlink="http://www.w3.org/1999/xlink" xlink:title="Barcode of Life Data Systems" xlink:type="simple">BOLD</abbrev>/GenBank: [<ext-link xmlns:xlink="http://www.w3.org/1999/xlink" xlink:href="http://www.boldsystems.org/index.php/Public_RecordView?processid=AFARA116-25" ext-link-type="uri" xlink:type="simple">AFARA116-25</ext-link>]; <abbrev xmlns:xlink="http://www.w3.org/1999/xlink" content-type="institution" xlink:title="Senckenberg Research Institute, Arachnology, Frankfurt am Main, Germany" xlink:type="simple">SMF</abbrev>.</p></tp:treatment-sec><tp:treatment-sec sec-type="Diagnosis"><title>Diagnosis.</title><p>The species is highly characteristic due to its large size, dense and long setae, and the clypeus covered densely with orange-red setae. Compared with all other <italic><tp:taxon-name><tp:taxon-name-part taxon-name-part-type="genus" reg="Damastes">Damastes</tp:taxon-name-part></tp:taxon-name></italic>, it is larger and more robust, with a more convex carapace (Fig. <xref ref-type="fig" rid="F2">2E</xref>). The male pedipalp of <italic><tp:taxon-name><tp:taxon-name-part taxon-name-part-type="genus" reg="Damastes">D.</tp:taxon-name-part> <tp:taxon-name-part taxon-name-part-type="species" reg="leo">leo</tp:taxon-name-part></tp:taxon-name></italic> (Fig. <xref ref-type="fig" rid="F3">3A–D</xref>) is similar to that of <italic><tp:taxon-name><tp:taxon-name-part taxon-name-part-type="genus" reg="Damastes">Damastes</tp:taxon-name-part> <tp:taxon-name-part taxon-name-part-type="species" reg="validus">validus</tp:taxon-name-part></tp:taxon-name></italic> (Fig. <xref ref-type="fig" rid="F5">5A, B</xref>), sharing the general arrangement of the pedipalpal elements, such as the embolus and conductor, with the embolus base bulging retrolaterally, but can be distinguished by: 1. Conductor wider at its base, narrowing strongly towards tip (generally narrower and of more equal width in <italic><tp:taxon-name><tp:taxon-name-part taxon-name-part-type="genus" reg="Damastes">D.</tp:taxon-name-part> <tp:taxon-name-part taxon-name-part-type="species" reg="validus">validus</tp:taxon-name-part></tp:taxon-name></italic>); 2. Embolus base forming prolaterally a shallow U-shaped margin (forming a distinct elongated U-shaped margin in <italic><tp:taxon-name><tp:taxon-name-part taxon-name-part-type="genus" reg="Damastes">D.</tp:taxon-name-part> <tp:taxon-name-part taxon-name-part-type="species" reg="validus">validus</tp:taxon-name-part></tp:taxon-name></italic>). The female copulatory organ of <italic><tp:taxon-name><tp:taxon-name-part taxon-name-part-type="genus" reg="Damastes">D.</tp:taxon-name-part> <tp:taxon-name-part taxon-name-part-type="species" reg="leo">leo</tp:taxon-name-part></tp:taxon-name></italic> (Figs <xref ref-type="fig" rid="F3">3E</xref>, <xref ref-type="fig" rid="F3">3F</xref>, <xref ref-type="fig" rid="F4">4A–F</xref>) resemble that of <italic><tp:taxon-name><tp:taxon-name-part taxon-name-part-type="genus" reg="Damastes">D.</tp:taxon-name-part> <tp:taxon-name-part taxon-name-part-type="species" reg="validus">validus</tp:taxon-name-part></tp:taxon-name></italic> (Fig. <xref ref-type="fig" rid="F5">5C–G</xref>) in having a similar structure of the internal duct system, i.e. the copulatory ducts firstly running posterior from the antero-laterally situated openings, then running in a sigmoid double turn, after that running as a broad duct along the median line to the posterior part with some postero-lateral coils before entering the fertilization ducts dorso-posteriorly, but can be distinguished by: 1. Distance between ducts clearly separated (situated close to each other in <italic><tp:taxon-name><tp:taxon-name-part taxon-name-part-type="genus" reg="Damastes">D.</tp:taxon-name-part> <tp:taxon-name-part taxon-name-part-type="species" reg="validus">validus</tp:taxon-name-part></tp:taxon-name></italic>). 2. Lateral lobes protruding beyond the epigastric furrow posteriorly (not so in <italic><tp:taxon-name><tp:taxon-name-part taxon-name-part-type="genus" reg="Damastes">D.</tp:taxon-name-part> <tp:taxon-name-part taxon-name-part-type="species" reg="validus">validus</tp:taxon-name-part></tp:taxon-name></italic>). 3. Glandular appendages ventrad (dorsad in <italic><tp:taxon-name><tp:taxon-name-part taxon-name-part-type="genus" reg="Damastes">D.</tp:taxon-name-part> <tp:taxon-name-part taxon-name-part-type="species" reg="validus">validus</tp:taxon-name-part></tp:taxon-name></italic>).</p><fig id="F1" position="float" orientation="portrait"><object-id xmlns:xlink="http://www.w3.org/1999/xlink" content-type="doi" xlink:type="simple">10.3897/zookeys.1282.192182.figure1</object-id><object-id xmlns:xlink="http://www.w3.org/1999/xlink" content-type="arpha" xlink:type="simple">20A724B6-5266-5D02-BC13-8AE46C35E46E</object-id><label>Figure 1.</label><caption><p><italic><tp:taxon-name><tp:taxon-name-part taxon-name-part-type="genus" reg="Damastes">Damastes</tp:taxon-name-part> <tp:taxon-name-part taxon-name-part-type="species" reg="leo">leo</tp:taxon-name-part></tp:taxon-name></italic> comb. nov. in the Ranomafana National Park. <bold>A</bold>. Female in the treetops over the Namorona River, ca 5–10 m above ground level (photo by Michał Furgoł); <bold>B, D</bold>. Clypeus, frontal (B female, D male); <bold>C</bold>. Male in rainforest litter (photo by George Toussaint).</p></caption><graphic xmlns:xlink="http://www.w3.org/1999/xlink" xlink:href="zookeys-1282-287_article-192182__-g001.jpg" id="oo_1682658.jpg" position="float" orientation="portrait" xlink:type="simple"><uri content-type="original_file" xlink:type="simple">https://binary.pensoft.net/fig/1682658</uri></graphic></fig><fig id="F2" position="float" orientation="portrait"><object-id xmlns:xlink="http://www.w3.org/1999/xlink" content-type="doi" xlink:type="simple">10.3897/zookeys.1282.192182.figure2</object-id><object-id xmlns:xlink="http://www.w3.org/1999/xlink" content-type="arpha" xlink:type="simple">F7004D61-A043-58B5-895C-C11ABE6C2780</object-id><label>Figure 2.</label><caption><p>Habitus of <italic><tp:taxon-name><tp:taxon-name-part taxon-name-part-type="genus" reg="Damastes">Damastes</tp:taxon-name-part> <tp:taxon-name-part taxon-name-part-type="species" reg="leo">leo</tp:taxon-name-part></tp:taxon-name></italic> comb. nov. <bold>A–C</bold>. Male; <bold>D–F</bold>. Female. <bold>A, C, F</bold>. Dorsal view; <bold>B, D</bold>. Ventral view; <bold>E</bold>. Lateral view.</p></caption><graphic xmlns:xlink="http://www.w3.org/1999/xlink" xlink:href="zookeys-1282-287_article-192182__-g002.jpg" id="oo_1682659.jpg" position="float" orientation="portrait" xlink:type="simple"><uri content-type="original_file" xlink:type="simple">https://binary.pensoft.net/fig/1682659</uri></graphic></fig><fig id="F3" position="float" orientation="portrait"><object-id xmlns:xlink="http://www.w3.org/1999/xlink" content-type="doi" xlink:type="simple">10.3897/zookeys.1282.192182.figure3</object-id><object-id xmlns:xlink="http://www.w3.org/1999/xlink" content-type="arpha" xlink:type="simple">0F720AB3-BC9B-5ACE-A8CB-B08FC7C87620</object-id><label>Figure 3.</label><caption><p><italic><tp:taxon-name><tp:taxon-name-part taxon-name-part-type="genus" reg="Damastes">Damastes</tp:taxon-name-part> <tp:taxon-name-part taxon-name-part-type="species" reg="leo">leo</tp:taxon-name-part></tp:taxon-name></italic> comb. nov. <bold>A–D</bold>. Male; <bold>E, F</bold>. Female. <bold>A, C</bold>. Left pedipalp, ventral view; <bold>B, D</bold>. Same, retrolateral view; <bold>E</bold>. Epigyne, ventral view; <bold>F</bold>. Vulva, dorsal view. Abbreviations: <abbrev xmlns:xlink="http://www.w3.org/1999/xlink" xlink:title="conductor" xlink:type="simple">C</abbrev> – conductor, <abbrev xmlns:xlink="http://www.w3.org/1999/xlink" xlink:title="embolus" xlink:type="simple">E</abbrev> – embolus, <abbrev xmlns:xlink="http://www.w3.org/1999/xlink" xlink:title="embolus base" xlink:type="simple">EB</abbrev> – embolus base, <abbrev xmlns:xlink="http://www.w3.org/1999/xlink" xlink:title="retrolateral apophysis" xlink:type="simple">RTA</abbrev> – retrolateral apophysis. Asterisk indicates U-shaped structure at embolus base.</p></caption><graphic xmlns:xlink="http://www.w3.org/1999/xlink" xlink:href="zookeys-1282-287_article-192182__-g003.jpg" id="oo_1682660.jpg" position="float" orientation="portrait" xlink:type="simple"><uri content-type="original_file" xlink:type="simple">https://binary.pensoft.net/fig/1682660</uri></graphic></fig><fig id="F4" position="float" orientation="portrait"><object-id xmlns:xlink="http://www.w3.org/1999/xlink" content-type="doi" xlink:type="simple">10.3897/zookeys.1282.192182.figures4</object-id><object-id xmlns:xlink="http://www.w3.org/1999/xlink" content-type="arpha" xlink:type="simple">96759BC3-D77A-5E76-9AE0-1EB186B724EB</object-id><label>Figures 4.</label><caption><p><italic><tp:taxon-name><tp:taxon-name-part taxon-name-part-type="genus" reg="Damastes">Damastes</tp:taxon-name-part> <tp:taxon-name-part taxon-name-part-type="species" reg="leo">leo</tp:taxon-name-part></tp:taxon-name></italic> comb. nov., female. <bold>A</bold>. Epigyne, ventral view; <bold>B</bold>. Epigyne, posterior view; <bold>C</bold>. Vulva, dorsal view; <bold>D</bold>. Vulva, lateral view; <bold>E</bold>. Schematic course of internal duct system, dorsal view; <bold>F</bold>. Same, lateral view. Abbreviations: <abbrev xmlns:xlink="http://www.w3.org/1999/xlink" xlink:title="anterior band" xlink:type="simple">AB</abbrev> – anterior band, <abbrev xmlns:xlink="http://www.w3.org/1999/xlink" xlink:title="copulatory duct" xlink:type="simple">CD</abbrev> – copulatory duct, <abbrev xmlns:xlink="http://www.w3.org/1999/xlink" xlink:title="copulatory opening" xlink:type="simple">CO</abbrev> – copulatory opening, <abbrev xmlns:xlink="http://www.w3.org/1999/xlink" xlink:title="epigynal field" xlink:type="simple">EF</abbrev> – epigynal field, <abbrev xmlns:xlink="http://www.w3.org/1999/xlink" xlink:title="fertilization duct" xlink:type="simple">FD</abbrev> – fertilization duct, <abbrev xmlns:xlink="http://www.w3.org/1999/xlink" xlink:title="lateral lobe" xlink:type="simple">LL</abbrev> – lateral lobe. Arrows indicating glandular appendages.</p></caption><graphic xmlns:xlink="http://www.w3.org/1999/xlink" xlink:href="zookeys-1282-287_article-192182__-g004.jpg" id="oo_1682661.jpg" position="float" orientation="portrait" xlink:type="simple"><uri content-type="original_file" xlink:type="simple">https://binary.pensoft.net/fig/1682661</uri></graphic></fig><fig id="F5" position="float" orientation="portrait"><object-id xmlns:xlink="http://www.w3.org/1999/xlink" content-type="doi" xlink:type="simple">10.3897/zookeys.1282.192182.figures5</object-id><object-id xmlns:xlink="http://www.w3.org/1999/xlink" content-type="arpha" xlink:type="simple">CCA67315-5B75-503B-86B5-D24FF6651F02</object-id><label>Figures 5.</label><caption><p>Copulatory organs of <italic><tp:taxon-name><tp:taxon-name-part taxon-name-part-type="genus" reg="Damastes">Damastes</tp:taxon-name-part> <tp:taxon-name-part taxon-name-part-type="species" reg="validus">validus</tp:taxon-name-part></tp:taxon-name></italic>. <bold>A</bold>. Male, left pedipalp, ventral view; <bold>B</bold>. Same, retrolateral view; <bold>C–G</bold>. Female; <bold>C</bold>. Epigyne, ventral view, with some internal structures visible (epigyne partly damaged); <bold>D</bold>. Vulva, ventral view; <bold>E</bold>. Vulva, left lateral view; <bold>F</bold>. Schematic course of internal duct system, left lateral view; <bold>G</bold>. Same, dorsal view. Abbreviations: <abbrev xmlns:xlink="http://www.w3.org/1999/xlink" xlink:title="copulatory opening" xlink:type="simple">CO</abbrev> – copulatory opening, <abbrev xmlns:xlink="http://www.w3.org/1999/xlink" xlink:title="embolus base" xlink:type="simple">EB</abbrev> – embolus base, <abbrev xmlns:xlink="http://www.w3.org/1999/xlink" xlink:title="lateral lobe" xlink:type="simple">LL</abbrev> – lateral lobe. Asterisk indicating U-shaped structure at embolus base, arrows indicating glandular appendages.</p></caption><graphic xmlns:xlink="http://www.w3.org/1999/xlink" xlink:href="zookeys-1282-287_article-192182__-g005.jpg" id="oo_1682662.jpg" position="float" orientation="portrait" xlink:type="simple"><uri content-type="original_file" xlink:type="simple">https://binary.pensoft.net/fig/1682662</uri></graphic></fig></tp:treatment-sec><tp:treatment-sec sec-type="Description of male"><title>Description of male.</title><p>Spider large, total length 29.2; carapace longer than wide, convex; brownish black in living specimens (Fig. <xref ref-type="fig" rid="F1">1C</xref>); brown to dark brown in preserved specimens (Fig. <xref ref-type="fig" rid="F2">2A–C</xref>); clypeus relatively high for <italic><tp:taxon-name><tp:taxon-name-part taxon-name-part-type="genus" reg="Damastes">Damastes</tp:taxon-name-part></tp:taxon-name></italic>, i.e., two times the diameter of <abbrev xmlns:xlink="http://www.w3.org/1999/xlink" xlink:title="anterior median eyes" xlink:type="simple">AME</abbrev>, yellowish brown (Figs <xref ref-type="fig" rid="F1">1D</xref>, <xref ref-type="fig" rid="F2">2B</xref>). Legs long, slender, with long, red, brown to bluish-iridescent setae (Fig. <xref ref-type="fig" rid="F1">1C</xref>). Pedipalp (Fig. <xref ref-type="fig" rid="F3">3A–D</xref>) as in diagnosis. <abbrev xmlns:xlink="http://www.w3.org/1999/xlink" xlink:title="retrolateral apophysis" xlink:type="simple">RTA</abbrev> arising subdistally from tibia, wide at base, tapering and slightly curved to ventral side (retrolateral view). Cymbium longer than tibia, bluntly rounded apically. Conductor arising centrally from tegulum, broad at base, tapering, its tip retrolatero-distad, joining embolus at 10:30. Spermophor not visible due to sclerotization. Embolus arising point at 4:30, base bulging retrolaterally, semicircular.</p><p><abbrev xmlns:xlink="http://www.w3.org/1999/xlink" xlink:title="prosoma length" xlink:type="simple">PL</abbrev> 14.5, <abbrev xmlns:xlink="http://www.w3.org/1999/xlink" xlink:title="prosoma width" xlink:type="simple">PW</abbrev> 12.8, <abbrev xmlns:xlink="http://www.w3.org/1999/xlink" xlink:title="anterior width of prosoma" xlink:type="simple">AW</abbrev> 8.7, <abbrev xmlns:xlink="http://www.w3.org/1999/xlink" xlink:title="opisthosoma length" xlink:type="simple">OL</abbrev> 14.7, <abbrev xmlns:xlink="http://www.w3.org/1999/xlink" xlink:title="opisthosoma width" xlink:type="simple">OW</abbrev> 11.1; Eyes: <abbrev xmlns:xlink="http://www.w3.org/1999/xlink" xlink:title="anterior median eyes" xlink:type="simple">AME</abbrev> 0.90, <abbrev xmlns:xlink="http://www.w3.org/1999/xlink" xlink:title="anterior lateral eyes" xlink:type="simple">ALE</abbrev> 0.71, <abbrev xmlns:xlink="http://www.w3.org/1999/xlink" xlink:title="posterior median eyes" xlink:type="simple">PME</abbrev> 0.70, <abbrev xmlns:xlink="http://www.w3.org/1999/xlink" xlink:title="posterior lateral eyes" xlink:type="simple">PLE</abbrev> 0.69; <abbrev xmlns:xlink="http://www.w3.org/1999/xlink" xlink:title="anterior median eyes" xlink:type="simple">AME</abbrev>–<abbrev xmlns:xlink="http://www.w3.org/1999/xlink" xlink:title="anterior median eyes" xlink:type="simple">AME</abbrev> 0.43, <abbrev xmlns:xlink="http://www.w3.org/1999/xlink" xlink:title="anterior median eyes" xlink:type="simple">AME</abbrev>–<abbrev xmlns:xlink="http://www.w3.org/1999/xlink" xlink:title="anterior lateral eyes" xlink:type="simple">ALE</abbrev> 0.90, <abbrev xmlns:xlink="http://www.w3.org/1999/xlink" xlink:title="posterior median eyes" xlink:type="simple">PME</abbrev>–<abbrev xmlns:xlink="http://www.w3.org/1999/xlink" xlink:title="posterior median eyes" xlink:type="simple">PME</abbrev> 0.99, <abbrev xmlns:xlink="http://www.w3.org/1999/xlink" xlink:title="posterior median eyes" xlink:type="simple">PME</abbrev>–<abbrev xmlns:xlink="http://www.w3.org/1999/xlink" xlink:title="posterior lateral eyes" xlink:type="simple">PLE</abbrev> 171, <abbrev xmlns:xlink="http://www.w3.org/1999/xlink" xlink:title="anterior median eyes" xlink:type="simple">AME</abbrev>–<abbrev xmlns:xlink="http://www.w3.org/1999/xlink" xlink:title="posterior median eyes" xlink:type="simple">PME</abbrev> 0.60, <abbrev xmlns:xlink="http://www.w3.org/1999/xlink" xlink:title="anterior lateral eyes" xlink:type="simple">ALE</abbrev>–<abbrev xmlns:xlink="http://www.w3.org/1999/xlink" xlink:title="posterior lateral eyes" xlink:type="simple">PLE</abbrev> 0.70, clypeus height at <abbrev xmlns:xlink="http://www.w3.org/1999/xlink" xlink:title="anterior median eyes" xlink:type="simple">AME</abbrev> 2.03, clypeus height at <abbrev xmlns:xlink="http://www.w3.org/1999/xlink" xlink:title="anterior lateral eyes" xlink:type="simple">ALE</abbrev> 1.65. Chelicerae with 3/2 promarginal, 5 retromarginal teeth, without denticles.</p><p>Spination: pedipalp: 100, 000, 000; legs: Femur <abbrev xmlns:xlink="http://www.w3.org/1999/xlink" xlink:title="leg I" xlink:type="simple">I</abbrev> 203(302), <abbrev xmlns:xlink="http://www.w3.org/1999/xlink" xlink:title="legs II" xlink:type="simple">II</abbrev> 313(4), <abbrev xmlns:xlink="http://www.w3.org/1999/xlink" xlink:title="legs III" xlink:type="simple">III</abbrev> 312, <abbrev xmlns:xlink="http://www.w3.org/1999/xlink" xlink:title="legs IV" xlink:type="simple">IV</abbrev> 300; Patella 000; Tibia <abbrev xmlns:xlink="http://www.w3.org/1999/xlink" xlink:title="leg I" xlink:type="simple">I</abbrev> 0(2)006, <abbrev xmlns:xlink="http://www.w3.org/1999/xlink" xlink:title="legs II" xlink:type="simple">II</abbrev> 2026, <abbrev xmlns:xlink="http://www.w3.org/1999/xlink" xlink:title="legs III" xlink:type="simple">III</abbrev>–<abbrev xmlns:xlink="http://www.w3.org/1999/xlink" xlink:title="legs IV" xlink:type="simple">IV</abbrev> 2006; Metatarsus <abbrev xmlns:xlink="http://www.w3.org/1999/xlink" xlink:title="leg I" xlink:type="simple">I</abbrev>–<abbrev xmlns:xlink="http://www.w3.org/1999/xlink" xlink:title="legs II" xlink:type="simple">II</abbrev> 0003, <abbrev xmlns:xlink="http://www.w3.org/1999/xlink" xlink:title="legs III" xlink:type="simple">III</abbrev> 1004, <abbrev xmlns:xlink="http://www.w3.org/1999/xlink" xlink:title="legs IV" xlink:type="simple">IV</abbrev> 1005.</p><p>Measurements of pedipalp and legs: pedipalp 17.6 (5.9, 2.3, 3.3, -, 6.1), <abbrev xmlns:xlink="http://www.w3.org/1999/xlink" xlink:title="leg I" xlink:type="simple">I</abbrev> 60.2 (16.2, 7.1, 15.8, 16.9, 4.3), <abbrev xmlns:xlink="http://www.w3.org/1999/xlink" xlink:title="legs II" xlink:type="simple">II</abbrev> 62.8 (17.1, 7.2, 16.9, 17.3, 4.3), <abbrev xmlns:xlink="http://www.w3.org/1999/xlink" xlink:title="legs III" xlink:type="simple">III</abbrev> 47.3 (14.2, 5.8, 12.3, 11.4, 3.6), <abbrev xmlns:xlink="http://www.w3.org/1999/xlink" xlink:title="legs IV" xlink:type="simple">IV</abbrev> 47.0 (14.1, 5.4, 11.9, 11.6, 4.0). Leg formula 2134.</p><p>Scars: left tibia <abbrev xmlns:xlink="http://www.w3.org/1999/xlink" xlink:title="legs IV" xlink:type="simple">IV</abbrev> with 1 round and 1 irregular scar dorsally in distal half.</p></tp:treatment-sec><tp:treatment-sec sec-type="Description of female"><title>Description of female.</title><p>Large spider, total length 35.2, carapace longer than wide, convex, dark brown, clypeus yellow-orange, muted orange in preserved specimens. Legs long, more robust than in male, legs and opisthosoma with dense, reddish-brown setae (Fig. <xref ref-type="fig" rid="F1">1A</xref>). Epigyne and internal copulatory organs as in diagnosis and Figs <xref ref-type="fig" rid="F3">3E</xref>, <xref ref-type="fig" rid="F3">3F</xref>, <xref ref-type="fig" rid="F4">4A–F</xref>(compare also: <xref ref-type="bibr" rid="B22">Jäger and Kunz 2005</xref>: figs 103–105). Epigynal field trapezoid, distinctly longer than wide, anterior bands patchy, indistinct. Slit sensilla absent. Copulatory openings situated antero-laterally.</p><p><abbrev xmlns:xlink="http://www.w3.org/1999/xlink" xlink:title="prosoma length" xlink:type="simple">PL</abbrev> 14.7, <abbrev xmlns:xlink="http://www.w3.org/1999/xlink" xlink:title="prosoma width" xlink:type="simple">PW</abbrev> 13.1, <abbrev xmlns:xlink="http://www.w3.org/1999/xlink" xlink:title="anterior width of prosoma" xlink:type="simple">AW</abbrev> 9.5, <abbrev xmlns:xlink="http://www.w3.org/1999/xlink" xlink:title="opisthosoma length" xlink:type="simple">OL</abbrev> 20.5, <abbrev xmlns:xlink="http://www.w3.org/1999/xlink" xlink:title="opisthosoma width" xlink:type="simple">OW</abbrev> 16.7; Eyes: <abbrev xmlns:xlink="http://www.w3.org/1999/xlink" xlink:title="anterior median eyes" xlink:type="simple">AME</abbrev> 0.84, <abbrev xmlns:xlink="http://www.w3.org/1999/xlink" xlink:title="anterior lateral eyes" xlink:type="simple">ALE</abbrev> 0.62, <abbrev xmlns:xlink="http://www.w3.org/1999/xlink" xlink:title="posterior median eyes" xlink:type="simple">PME</abbrev> 0.70, <abbrev xmlns:xlink="http://www.w3.org/1999/xlink" xlink:title="posterior lateral eyes" xlink:type="simple">PLE</abbrev> 0.62; <abbrev xmlns:xlink="http://www.w3.org/1999/xlink" xlink:title="anterior median eyes" xlink:type="simple">AME</abbrev>–<abbrev xmlns:xlink="http://www.w3.org/1999/xlink" xlink:title="anterior median eyes" xlink:type="simple">AME</abbrev> 0.43, <abbrev xmlns:xlink="http://www.w3.org/1999/xlink" xlink:title="anterior median eyes" xlink:type="simple">AME</abbrev>–<abbrev xmlns:xlink="http://www.w3.org/1999/xlink" xlink:title="anterior lateral eyes" xlink:type="simple">ALE</abbrev> 0.95, <abbrev xmlns:xlink="http://www.w3.org/1999/xlink" xlink:title="posterior median eyes" xlink:type="simple">PME</abbrev>–<abbrev xmlns:xlink="http://www.w3.org/1999/xlink" xlink:title="posterior median eyes" xlink:type="simple">PME</abbrev> 1.13, <abbrev xmlns:xlink="http://www.w3.org/1999/xlink" xlink:title="posterior median eyes" xlink:type="simple">PME</abbrev>–<abbrev xmlns:xlink="http://www.w3.org/1999/xlink" xlink:title="posterior lateral eyes" xlink:type="simple">PLE</abbrev> 1.89, <abbrev xmlns:xlink="http://www.w3.org/1999/xlink" xlink:title="anterior median eyes" xlink:type="simple">AME</abbrev>–<abbrev xmlns:xlink="http://www.w3.org/1999/xlink" xlink:title="posterior median eyes" xlink:type="simple">PME</abbrev> 0.59, <abbrev xmlns:xlink="http://www.w3.org/1999/xlink" xlink:title="anterior lateral eyes" xlink:type="simple">ALE</abbrev>–<abbrev xmlns:xlink="http://www.w3.org/1999/xlink" xlink:title="posterior lateral eyes" xlink:type="simple">PLE</abbrev> 0.75, clypeus height at <abbrev xmlns:xlink="http://www.w3.org/1999/xlink" xlink:title="anterior median eyes" xlink:type="simple">AME</abbrev> 1.61, clypeus height at <abbrev xmlns:xlink="http://www.w3.org/1999/xlink" xlink:title="anterior lateral eyes" xlink:type="simple">ALE</abbrev> 1.32. Chelicerae with 3/2 promarginal, 4/3 retromarginal teeth, without denticles.</p><p>Spination: pedipalp: 100, 000, 1000, 2(1)010; legs: FE <abbrev xmlns:xlink="http://www.w3.org/1999/xlink" xlink:title="leg I" xlink:type="simple">I</abbrev> 113, <abbrev xmlns:xlink="http://www.w3.org/1999/xlink" xlink:title="legs II" xlink:type="simple">II</abbrev> 313, <abbrev xmlns:xlink="http://www.w3.org/1999/xlink" xlink:title="legs III" xlink:type="simple">III</abbrev> 312(3), <abbrev xmlns:xlink="http://www.w3.org/1999/xlink" xlink:title="legs IV" xlink:type="simple">IV</abbrev> 311; PA 000; TI <abbrev xmlns:xlink="http://www.w3.org/1999/xlink" xlink:title="leg I" xlink:type="simple">I</abbrev> 0006, <abbrev xmlns:xlink="http://www.w3.org/1999/xlink" xlink:title="legs II" xlink:type="simple">II</abbrev>–<abbrev xmlns:xlink="http://www.w3.org/1999/xlink" xlink:title="legs IV" xlink:type="simple">IV</abbrev> 1006; MT <abbrev xmlns:xlink="http://www.w3.org/1999/xlink" xlink:title="leg I" xlink:type="simple">I</abbrev> 0003, <abbrev xmlns:xlink="http://www.w3.org/1999/xlink" xlink:title="legs II" xlink:type="simple">II</abbrev> 0004, <abbrev xmlns:xlink="http://www.w3.org/1999/xlink" xlink:title="legs III" xlink:type="simple">III</abbrev> 1004, <abbrev xmlns:xlink="http://www.w3.org/1999/xlink" xlink:title="legs IV" xlink:type="simple">IV</abbrev> 1005.</p><p>Measurements of pedipalp and legs: pedipalp 16.1 (5.1, 2.8, 3.1, —, 5.1), <abbrev xmlns:xlink="http://www.w3.org/1999/xlink" xlink:title="leg I" xlink:type="simple">I</abbrev> 47.8 (13.2, 6.5, 12.4, 12.2, 3.5), <abbrev xmlns:xlink="http://www.w3.org/1999/xlink" xlink:title="legs II" xlink:type="simple">II</abbrev> 50.0 (14.1, 6.7, 13.0, 12.6, 3.6), <abbrev xmlns:xlink="http://www.w3.org/1999/xlink" xlink:title="legs III" xlink:type="simple">III</abbrev> 40.2 (12.5, 5.5, 10.1, 8.6, 3.5), <abbrev xmlns:xlink="http://www.w3.org/1999/xlink" xlink:title="legs IV" xlink:type="simple">IV</abbrev> 49.1 (11.9, 5.3, 9.8, 8.6, 3.5). Leg formula 2413.</p></tp:treatment-sec><tp:treatment-sec sec-type="Remarks"><title>Remarks.</title><p>We found intraspecific variation in the shape of the posterior lateral lobes in the epigyne of the present female and the holotype illustrated by <xref ref-type="bibr" rid="B22">Jäger and Kunz (2005</xref>: fig. 103): the posterior humps of the lateral lobes in the holotype are much longer and more defined than those in our specimen (Figs <xref ref-type="fig" rid="F3">3E</xref>, <xref ref-type="fig" rid="F4">4A</xref>).</p><p>We propose the English name “Malagasy lion spider” for the species, which refers to its Latin name and appearance.</p></tp:treatment-sec><tp:treatment-sec sec-type="Distribution"><title>Distribution.</title><p>The range of this species appears to be restricted to the remnants of the rainforest in eastern Madagascar (Fig. <xref ref-type="fig" rid="F6">6</xref>, Suppl. material <xref ref-type="supplementary-material" rid="S1">1</xref>). Most records come from the north-east (Alaotra-Mangoro), central east (environs of Andasibe, Moramanga, and Mantadia National Park) and more to the south, in the district of Fiaranantsoa (e.g. Ranomafana National Park).</p><fig id="F6" position="float" orientation="portrait"><object-id xmlns:xlink="http://www.w3.org/1999/xlink" content-type="doi" xlink:type="simple">10.3897/zookeys.1282.192182.figure6</object-id><object-id xmlns:xlink="http://www.w3.org/1999/xlink" content-type="arpha" xlink:type="simple">0E4F0E16-FE2F-51EE-8367-FE441D71C47A</object-id><label>Figure 6.</label><caption><p>The known distribution of <italic><tp:taxon-name><tp:taxon-name-part taxon-name-part-type="genus" reg="Damastes">Damastes</tp:taxon-name-part> <tp:taxon-name-part taxon-name-part-type="species" reg="leo">leo</tp:taxon-name-part></tp:taxon-name></italic> comb. nov. based on data from iNaturalist (red dots), including the type locality (yellow triangle) and the collection presented in this article (yellow dot). The dark green colour indicates the current extent of Madagascar’s rainforests.</p></caption><graphic xmlns:xlink="http://www.w3.org/1999/xlink" xlink:href="zookeys-1282-287_article-192182__-g006.jpg" id="oo_1682663.jpg" position="float" orientation="portrait" xlink:type="simple"><uri content-type="original_file" xlink:type="simple">https://binary.pensoft.net/fig/1682663</uri></graphic></fig></tp:treatment-sec><tp:treatment-sec sec-type="Molecular data"><title>Molecular data.</title><p>The two sequences obtained from specimens originating from Ranomafana National Park were identical (Table <xref ref-type="table" rid="T2">2</xref>). No other publicly available sequences are available in the repositories. We observed considerable similarity in <abbrev xmlns:xlink="http://www.w3.org/1999/xlink" xlink:title="cytochrome c oxidase subunit I" xlink:type="simple">COI</abbrev> sequences with those of other representatives of the genus <italic><tp:taxon-name><tp:taxon-name-part taxon-name-part-type="genus" reg="Damastes">Damastes</tp:taxon-name-part></tp:taxon-name></italic> (Table <xref ref-type="table" rid="T2">2</xref>; Fig. <xref ref-type="fig" rid="F7">7</xref>).</p><fig id="F7" position="float" orientation="portrait"><object-id xmlns:xlink="http://www.w3.org/1999/xlink" content-type="doi" xlink:type="simple">10.3897/zookeys.1282.192182.figure7</object-id><object-id xmlns:xlink="http://www.w3.org/1999/xlink" content-type="arpha" xlink:type="simple">4E5666F5-2AD3-58E7-B1DC-464D73176F81</object-id><label>Figure 7.</label><caption><p>Neighbour-joining tree of the <abbrev xmlns:xlink="http://www.w3.org/1999/xlink" xlink:title="cytochrome c oxidase subunit I" xlink:type="simple">COI</abbrev> sequences representing the <italic><tp:taxon-name><tp:taxon-name-part taxon-name-part-type="genus" reg="Damastes">Damastes</tp:taxon-name-part></tp:taxon-name></italic> species and the <italic><tp:taxon-name><tp:taxon-name-part taxon-name-part-type="genus" reg="Olios">Olios</tp:taxon-name-part></tp:taxon-name></italic> representative as an outgroup. Numbers near nodes show bootstrap values.</p></caption><graphic xmlns:xlink="http://www.w3.org/1999/xlink" xlink:href="zookeys-1282-287_article-192182__-g007.jpg" id="oo_1682664.jpg" position="float" orientation="portrait" xlink:type="simple"><uri content-type="original_file" xlink:type="simple">https://binary.pensoft.net/fig/1682664</uri></graphic></fig><table-wrap id="T2" position="float" orientation="portrait"><label>Table 2.</label><caption><p><abbrev xmlns:xlink="http://www.w3.org/1999/xlink" xlink:title="operational taxonomic units" xlink:type="simple">OTUs</abbrev> from Cluster Sequence (<abbrev xmlns:xlink="http://www.w3.org/1999/xlink" xlink:title="Refined Single Linkage" xlink:type="simple">RESL</abbrev>) Analysis.</p></caption><table><tbody><tr><td rowspan="1" colspan="1">OTU</td><td rowspan="1" colspan="1">Process ID</td><td rowspan="1" colspan="1">Mean</td><td rowspan="1" colspan="1">Max</td><td rowspan="1" colspan="1">Taxon</td><td rowspan="1" colspan="1">BIN</td><td rowspan="1" colspan="1">Count</td><td rowspan="1" colspan="1">NN Dist</td></tr><tr><td rowspan="1" colspan="1">OTU-1</td><td rowspan="1" colspan="1">
                      <ext-link xmlns:xlink="http://www.w3.org/1999/xlink" xlink:href="http://www.boldsystems.org/index.php/Public_RecordView?processid=GBCH5137-10" ext-link-type="uri" xlink:type="simple">GBCH5137-10</ext-link>
                    </td><td rowspan="1" colspan="1">0</td><td rowspan="1" colspan="1">0</td><td rowspan="1" colspan="1"><italic><tp:taxon-name><tp:taxon-name-part taxon-name-part-type="genus" reg="Damastes">Damastes</tp:taxon-name-part></tp:taxon-name></italic> sp. SB-2009</td><td rowspan="1" colspan="1">
                      <ext-link xmlns:xlink="http://www.w3.org/1999/xlink" xlink:href="http://boldsystems.org/index.php/Public_BarcodeCluster?clusteruri=BOLD:AAN1412" ext-link-type="uri" xlink:type="simple">BOLD:AAN1412</ext-link>
                    </td><td rowspan="1" colspan="1">1</td><td rowspan="1" colspan="1">11.0732</td></tr><tr><td rowspan="1" colspan="1">OTU-2</td><td rowspan="1" colspan="1">
                      <ext-link xmlns:xlink="http://www.w3.org/1999/xlink" xlink:href="http://www.boldsystems.org/index.php/Public_RecordView?processid=GACS542-19" ext-link-type="uri" xlink:type="simple">GACS542-19</ext-link>
                    </td><td rowspan="1" colspan="1">0.8414</td><td rowspan="1" colspan="1">2.0446</td><td rowspan="1" colspan="1"><italic><tp:taxon-name><tp:taxon-name-part taxon-name-part-type="genus" reg="Damastes">Damastes</tp:taxon-name-part></tp:taxon-name></italic> sp.</td><td rowspan="1" colspan="1"/><td rowspan="1" colspan="1">7</td><td rowspan="1" colspan="1">11.0732</td></tr><tr><td rowspan="1" colspan="1">OTU-2</td><td rowspan="1" colspan="1">
                      <ext-link xmlns:xlink="http://www.w3.org/1999/xlink" xlink:href="http://www.boldsystems.org/index.php/Public_RecordView?processid=GBMNE88745-22" ext-link-type="uri" xlink:type="simple">GBMNE88745-22</ext-link>
                    </td><td rowspan="1" colspan="1">0.8414</td><td rowspan="1" colspan="1">2.0446</td><td rowspan="1" colspan="1"><italic><tp:taxon-name><tp:taxon-name-part taxon-name-part-type="genus" reg="Damastes">Damastes</tp:taxon-name-part></tp:taxon-name></italic> sp.</td><td rowspan="1" colspan="1"/><td rowspan="1" colspan="1">7</td><td rowspan="1" colspan="1">11.0732</td></tr><tr><td rowspan="1" colspan="1">OTU-2</td><td rowspan="1" colspan="1">
                      <ext-link xmlns:xlink="http://www.w3.org/1999/xlink" xlink:href="http://www.boldsystems.org/index.php/Public_RecordView?processid=GBMNE88746-22" ext-link-type="uri" xlink:type="simple">GBMNE88746-22</ext-link>
                    </td><td rowspan="1" colspan="1">0.8414</td><td rowspan="1" colspan="1">2.0446</td><td rowspan="1" colspan="1"><italic><tp:taxon-name><tp:taxon-name-part taxon-name-part-type="genus" reg="Damastes">Damastes</tp:taxon-name-part></tp:taxon-name></italic> sp.</td><td rowspan="1" colspan="1"/><td rowspan="1" colspan="1">7</td><td rowspan="1" colspan="1">11.0732</td></tr><tr><td rowspan="1" colspan="1">OTU-2</td><td rowspan="1" colspan="1">
                      <ext-link xmlns:xlink="http://www.w3.org/1999/xlink" xlink:href="http://www.boldsystems.org/index.php/Public_RecordView?processid=GBMNE88747-22" ext-link-type="uri" xlink:type="simple">GBMNE88747-22</ext-link>
                    </td><td rowspan="1" colspan="1">0.8414</td><td rowspan="1" colspan="1">2.0446</td><td rowspan="1" colspan="1"><italic><tp:taxon-name><tp:taxon-name-part taxon-name-part-type="genus" reg="Damastes">Damastes</tp:taxon-name-part></tp:taxon-name></italic> sp.</td><td rowspan="1" colspan="1"/><td rowspan="1" colspan="1">7</td><td rowspan="1" colspan="1">11.0732</td></tr><tr><td rowspan="1" colspan="1">OTU-2</td><td rowspan="1" colspan="1">
                      <ext-link xmlns:xlink="http://www.w3.org/1999/xlink" xlink:href="http://www.boldsystems.org/index.php/Public_RecordView?processid=GBMNE88748-22" ext-link-type="uri" xlink:type="simple">GBMNE88748-22</ext-link>
                    </td><td rowspan="1" colspan="1">0.8414</td><td rowspan="1" colspan="1">2.0446</td><td rowspan="1" colspan="1"><italic><tp:taxon-name><tp:taxon-name-part taxon-name-part-type="genus" reg="Damastes">Damastes</tp:taxon-name-part></tp:taxon-name></italic> sp.</td><td rowspan="1" colspan="1">
                      <ext-link xmlns:xlink="http://www.w3.org/1999/xlink" xlink:href="http://boldsystems.org/index.php/Public_BarcodeCluster?clusteruri=BOLD:AEW8282" ext-link-type="uri" xlink:type="simple">BOLD:AEW8282</ext-link>
                    </td><td rowspan="1" colspan="1">7</td><td rowspan="1" colspan="1">11.0732</td></tr><tr><td rowspan="1" colspan="1">OTU-2</td><td rowspan="1" colspan="1">
                      <ext-link xmlns:xlink="http://www.w3.org/1999/xlink" xlink:href="http://www.boldsystems.org/index.php/Public_RecordView?processid=GBMNE88749-22" ext-link-type="uri" xlink:type="simple">GBMNE88749-22</ext-link>
                    </td><td rowspan="1" colspan="1">0.8414</td><td rowspan="1" colspan="1">2.0446</td><td rowspan="1" colspan="1"><italic><tp:taxon-name><tp:taxon-name-part taxon-name-part-type="genus" reg="Damastes">Damastes</tp:taxon-name-part></tp:taxon-name></italic> sp.</td><td rowspan="1" colspan="1">
                      <ext-link xmlns:xlink="http://www.w3.org/1999/xlink" xlink:href="http://boldsystems.org/index.php/Public_BarcodeCluster?clusteruri=BOLD:AEW8282" ext-link-type="uri" xlink:type="simple">BOLD:AEW8282</ext-link>
                    </td><td rowspan="1" colspan="1">7</td><td rowspan="1" colspan="1">11.0732</td></tr><tr><td rowspan="1" colspan="1">OTU-2</td><td rowspan="1" colspan="1">
                      <ext-link xmlns:xlink="http://www.w3.org/1999/xlink" xlink:href="http://www.boldsystems.org/index.php/Public_RecordView?processid=GBMNE88750-22" ext-link-type="uri" xlink:type="simple">GBMNE88750-22</ext-link>
                    </td><td rowspan="1" colspan="1">0.8414</td><td rowspan="1" colspan="1">2.0446</td><td rowspan="1" colspan="1"><italic><tp:taxon-name><tp:taxon-name-part taxon-name-part-type="genus" reg="Damastes">Damastes</tp:taxon-name-part></tp:taxon-name></italic> sp.</td><td rowspan="1" colspan="1">
                      <ext-link xmlns:xlink="http://www.w3.org/1999/xlink" xlink:href="http://boldsystems.org/index.php/Public_BarcodeCluster?clusteruri=BOLD:AEW8282" ext-link-type="uri" xlink:type="simple">BOLD:AEW8282</ext-link>
                    </td><td rowspan="1" colspan="1">7</td><td rowspan="1" colspan="1">11.0732</td></tr><tr><td rowspan="1" colspan="1">OTU-3</td><td rowspan="1" colspan="1">
                      <ext-link xmlns:xlink="http://www.w3.org/1999/xlink" xlink:href="http://www.boldsystems.org/index.php/Public_RecordView?processid=SPIZA996-21" ext-link-type="uri" xlink:type="simple">SPIZA996-21</ext-link>
                    </td><td rowspan="1" colspan="1">0</td><td rowspan="1" colspan="1">0</td><td rowspan="1" colspan="1"><italic><tp:taxon-name><tp:taxon-name-part taxon-name-part-type="genus" reg="Olios">Olios</tp:taxon-name-part></tp:taxon-name></italic> sp.</td><td rowspan="1" colspan="1">
                      <ext-link xmlns:xlink="http://www.w3.org/1999/xlink" xlink:href="http://boldsystems.org/index.php/Public_BarcodeCluster?clusteruri=BOLD:AEO0918" ext-link-type="uri" xlink:type="simple">BOLD:AEO0918</ext-link>
                    </td><td rowspan="1" colspan="1">1</td><td rowspan="1" colspan="1">13.7037</td></tr><tr><td rowspan="1" colspan="1">OTU-4</td><td rowspan="1" colspan="1">
                      <ext-link xmlns:xlink="http://www.w3.org/1999/xlink" xlink:href="http://www.boldsystems.org/index.php/Public_RecordView?processid=AFARA115-25" ext-link-type="uri" xlink:type="simple">AFARA115-25</ext-link>
                    </td><td rowspan="1" colspan="1">0.1634</td><td rowspan="1" colspan="1">0.1634</td><td rowspan="1" colspan="1">
                      <italic>
                        <tp:taxon-name><tp:taxon-name-part taxon-name-part-type="genus" reg="Damastes">Damastes</tp:taxon-name-part> <tp:taxon-name-part taxon-name-part-type="species" reg="leo">leo</tp:taxon-name-part></tp:taxon-name>
                      </italic>
                    </td><td rowspan="1" colspan="1"/><td rowspan="1" colspan="1">2</td><td rowspan="1" colspan="1">12.9808</td></tr><tr><td rowspan="1" colspan="1">OTU-4</td><td rowspan="1" colspan="1">
                      <ext-link xmlns:xlink="http://www.w3.org/1999/xlink" xlink:href="http://www.boldsystems.org/index.php/Public_RecordView?processid=AFARA116-25" ext-link-type="uri" xlink:type="simple">AFARA116-25</ext-link>
                    </td><td rowspan="1" colspan="1">0.1634</td><td rowspan="1" colspan="1">0.1634</td><td rowspan="1" colspan="1">
                      <italic>
                        <tp:taxon-name><tp:taxon-name-part taxon-name-part-type="genus" reg="Damastes">Damastes</tp:taxon-name-part> <tp:taxon-name-part taxon-name-part-type="species" reg="leo">leo</tp:taxon-name-part></tp:taxon-name>
                      </italic>
                    </td><td rowspan="1" colspan="1"/><td rowspan="1" colspan="1">2</td><td rowspan="1" colspan="1">12.9808</td></tr></tbody></table></table-wrap><p>The final alignment used for species delimitation comprised 658 nucleotide positions (<abbrev xmlns:xlink="http://www.w3.org/1999/xlink" xlink:title="nucleotide positions" xlink:type="simple">nps</abbrev>) of <abbrev xmlns:xlink="http://www.w3.org/1999/xlink" xlink:title="cytochrome c oxidase subunit I" xlink:type="simple">COI</abbrev> gene sequences representing 11 specimens (Table <xref ref-type="table" rid="T2">2</xref>). All nucleotide sequences were successfully translated into amino acid sequences without stop codons. Of the 658 nucleotide positions, 163 were variable, and the transition-to-transversion ratio (<abbrev xmlns:xlink="http://www.w3.org/1999/xlink" xlink:title="transition-to-transversion ratio" xlink:type="simple">R</abbrev>) was 1.04.</p><p>The <abbrev xmlns:xlink="http://www.w3.org/1999/xlink" xlink:title="neighbour-joining" xlink:type="simple">NJ</abbrev> analysis clustered the <abbrev xmlns:xlink="http://www.w3.org/1999/xlink" xlink:title="cytochrome c oxidase subunit I" xlink:type="simple">COI</abbrev> sequences of <italic><tp:taxon-name><tp:taxon-name-part taxon-name-part-type="genus" reg="Damastes">Damastes</tp:taxon-name-part></tp:taxon-name></italic> into maximally supported clades (Table <xref ref-type="table" rid="T3">3</xref>; Fig. <xref ref-type="fig" rid="F7">7</xref>), grouping male and female specimens of <italic><tp:taxon-name><tp:taxon-name-part taxon-name-part-type="genus" reg="Damastes">Damastes</tp:taxon-name-part> <tp:taxon-name-part taxon-name-part-type="species" reg="leo">leo</tp:taxon-name-part></tp:taxon-name></italic> comb. nov. together. Genetic divergence among <abbrev xmlns:xlink="http://www.w3.org/1999/xlink" xlink:title="cytochrome c oxidase subunit I" xlink:type="simple">COI</abbrev><abbrev xmlns:xlink="http://www.w3.org/1999/xlink" xlink:title="operational taxonomic units" xlink:type="simple">OTUs</abbrev> ranged from 14.5% to 17.25%.</p><table-wrap id="T3" position="float" orientation="portrait"><label>Table 3.</label><caption><p>Estimates of Evolutionary Divergence over Sequence Pairs between OTU groups.</p></caption><table><tbody><tr><td rowspan="1" colspan="1"/><td rowspan="1" colspan="1"><italic><tp:taxon-name><tp:taxon-name-part taxon-name-part-type="genus" reg="Olios">Olios</tp:taxon-name-part></tp:taxon-name></italic> sp. OTU-3</td><td rowspan="1" colspan="1"><italic><tp:taxon-name><tp:taxon-name-part taxon-name-part-type="genus" reg="Damastes">Damastes</tp:taxon-name-part> <tp:taxon-name-part taxon-name-part-type="species" reg="leo">leo</tp:taxon-name-part></tp:taxon-name></italic> OTU-4</td><td rowspan="1" colspan="1"><italic><tp:taxon-name><tp:taxon-name-part taxon-name-part-type="genus" reg="Damastes">Damastes</tp:taxon-name-part></tp:taxon-name></italic> sp. OTU-1</td><td rowspan="1" colspan="1"><italic><tp:taxon-name><tp:taxon-name-part taxon-name-part-type="genus" reg="Damastes">Damastes</tp:taxon-name-part></tp:taxon-name></italic> sp. OTU-2</td></tr><tr><td rowspan="1" colspan="1"><italic><tp:taxon-name><tp:taxon-name-part taxon-name-part-type="genus" reg="Olios">Olios</tp:taxon-name-part></tp:taxon-name></italic> sp. OTU-3</td><td rowspan="1" colspan="1"/><td rowspan="1" colspan="1"/><td rowspan="1" colspan="1"/><td rowspan="1" colspan="1"/></tr><tr><td rowspan="1" colspan="1">
                      <bold><italic><tp:taxon-name><tp:taxon-name-part taxon-name-part-type="genus" reg="Damastes">Damastes</tp:taxon-name-part> <tp:taxon-name-part taxon-name-part-type="species" reg="leo">leo</tp:taxon-name-part></tp:taxon-name></italic> OTU-4</bold>
                    </td><td rowspan="1" colspan="1">15.60%</td><td rowspan="1" colspan="1"/><td rowspan="1" colspan="1"/><td rowspan="1" colspan="1"/></tr><tr><td rowspan="1" colspan="1"><italic><tp:taxon-name><tp:taxon-name-part taxon-name-part-type="genus" reg="Damastes">Damastes</tp:taxon-name-part></tp:taxon-name></italic> sp. OTU-1</td><td rowspan="1" colspan="1">17.25%</td><td rowspan="1" colspan="1">14.50%</td><td rowspan="1" colspan="1"/><td rowspan="1" colspan="1"/></tr><tr><td rowspan="1" colspan="1"><italic><tp:taxon-name><tp:taxon-name-part taxon-name-part-type="genus" reg="Damastes">Damastes</tp:taxon-name-part></tp:taxon-name></italic> sp. OTU-2</td><td rowspan="1" colspan="1">16.51%</td><td rowspan="1" colspan="1">15.68%</td><td rowspan="1" colspan="1">13.02%</td><td rowspan="1" colspan="1"/></tr></tbody></table></table-wrap></tp:treatment-sec><tp:treatment-sec><!--Section generated to contain objects referenced in tp:taxon-treatment.--><supplementary-material xmlns:xlink="http://www.w3.org/1999/xlink" id="S1" position="float" orientation="portrait" xlink:type="simple"><object-id content-type="doi" xlink:type="simple">10.3897/zookeys.1282.192182.suppl1</object-id><object-id content-type="arpha" xlink:type="simple">BB49DD06-6FDD-58F7-A888-E3139667710D</object-id><label>Supplementary material 1</label><caption><p>Data on the distribution of <italic><tp:taxon-name><tp:taxon-name-part taxon-name-part-type="genus" reg="Damastes">Damastes</tp:taxon-name-part> <tp:taxon-name-part taxon-name-part-type="species" reg="leo">leo</tp:taxon-name-part></tp:taxon-name></italic> from iNaturalist</p></caption><statement content-type="dataType"><label>Data type</label><p>docx</p></statement><statement content-type="notes"><label>Explanation note</label><p><bold>table SS1</bold>: Data on the distribution of <italic><tp:taxon-name><tp:taxon-name-part taxon-name-part-type="genus" reg="Damastes">Damastes</tp:taxon-name-part> <tp:taxon-name-part taxon-name-part-type="species" reg="leo">leo</tp:taxon-name-part></tp:taxon-name></italic> from iNaturalist. Coordinates and geographical regions are named and standardized, as well as the sex of the spotted spider. The last check was carried out on 1 October 2025. m – male, f – female.</p></statement><media xlink:href="zookeys-1282-287_article-192182__-s001.docx" mimetype="application" mime-subtype="vnd.openxmlformats-officedocument.wordprocessingml.document" position="float" orientation="portrait" id="oo_1682665.docx" xlink:type="simple"><uri content-type="original_file" xlink:type="simple">https://binary.pensoft.net/file/1682665</uri></media><permissions><license xlink:type="simple"><license-p>This dataset is made available under the Open Database License (<ext-link ext-link-type="uri" xlink:href="http://opendatacommons.org/licenses/odbl/1.0/" xlink:type="simple">http://opendatacommons.org/licenses/odbl/1.0/</ext-link>). The Open Database License (ODbL) is a license agreement intended to allow users to freely share, modify, and use this Dataset while maintaining this same freedom for others, provided that the original source and author(s) are credited.</license-p></license></permissions><attrib specific-use="authors"> Illia Uharov, Konrad Wiśniewski, Łukasz Trębicki, Peter Jäger</attrib></supplementary-material></tp:treatment-sec><ref-list><ref id="B22"><mixed-citation xmlns:xlink="http://www.w3.org/1999/xlink" xlink:type="simple">Jäger P, Kunz D (2005) An illustrated key to genera of African huntsman spiders (<tp:taxon-name><tp:taxon-name-part taxon-name-part-type="class">Arachnida</tp:taxon-name-part></tp:taxon-name>, <tp:taxon-name><tp:taxon-name-part taxon-name-part-type="order">Araneae</tp:taxon-name-part></tp:taxon-name>, <tp:taxon-name><tp:taxon-name-part taxon-name-part-type="family">Sparassidae</tp:taxon-name-part></tp:taxon-name>). Senckenbergiana Biologica 85(2): 163–213.</mixed-citation></ref></ref-list></tp:taxon-treatment>
